# Supplementary material for: High-throughput FastCloning technology: A low-cost method for parallel cloning
Source: PLoS One. 2022 Sep 9;17(9):e0273873. doi: 10.1371/journal.pone.0273873 (PMC9462701; doi:10.1371/journal.pone.0273873)
Supplement: S1 Data — (ZIP) [file pone.0273873.s013.zip]

Archive with 13 entries (12 files):
- Support information-sequence data/
- Support information-sequence data/pSDB1.dna
- Support information-sequence data/pSDB10.dna
- Support information-sequence data/pSDB11.dna
- Support information-sequence data/pSDB12.dna
- Support information-sequence data/pSDB2.dna
- Support information-sequence data/pSDB3.dna
- Support information-sequence data/pSDB4.dna
- Support information-sequence data/pSDB5.dna
- Support information-sequence data/pSDB6.dna
- Support information-sequence data/pSDB7.dna
- Support information-sequence data/pSDB8.dna
- Support information-sequence data/pSDB9.dna
